# Supplementary material for: Phenolic-Compound-Rich Opuntia littoralis Ethyl Acetate Extract Relaxes Arthritic Symptoms in Collagen-Induced Mice Model via Bone Morphogenic Markers
Source: Nutrients. 2022 Dec 17;14(24):5366. doi: 10.3390/nu14245366 (PMC9783915; doi:10.3390/nu14245366)
Supplement: Supplementary file 1 [file nutrients-14-05366-s001.zip]

Archive with 1 entries (1 files):
- nutrients-2043684-supplementary.pdf
